# Supplementary material for: Next-Generation Sequencing-Based Study of Helicobacter pylori Isolates from Myanmar and Their Susceptibility to Antibiotics
Source: Microorganisms. 2022 Jan 17;10(1):196. doi: 10.3390/microorganisms10010196 (PMC8781859; doi:10.3390/microorganisms10010196)
Supplement: Supplementary file 1 [file microorganisms-10-00196-s001.zip]

Archive with 1 entries (1 files):
- microorganisms-1554492-supplementary.pdf
